# Supplementary material for: Whole genome sequencing characterization of Slovenian carbapenem-resistant Klebsiella pneumoniae, including OXA-48 and NDM-1 producing outbreak isolates
Source: PLoS One. 2020 Apr 13;15(4):e0231503. doi: 10.1371/journal.pone.0231503 (PMC7153892; doi:10.1371/journal.pone.0231503)
Supplement: S1 Table — (XLS) [file pone.0231503.s001.xls]

## Sheet: List1
		Quast report1																					Seqsphere report2
	Name	N50	N75	L50	L75	#contigs						Total length						# contigs	Max Contig Lenght	Total length	GC (%)	# N's per 100 kbp	Read Count	Read Fwd Count	Read Rev Count	Read Base Count	Consensus Base Count	Avg. Coverage	Avg. Contig Length	Min Contig Length
						(>= 0 bp)	(>= 1000 bp)	(>= 5000 bp)	(>= 10000 bp)	(>= 25000 bp)	(>= 50000 bp)	(>= 0 bp)	(>= 1000 bp)	(>= 5000 bp)	(>= 10000 bp)	(>= 25000 bp)	(>= 50000 bp)
Assembly (Illumina Miseq)	BR318-14	271107	186865	8	15	94	59	37	30	28	23	5568854	5550236	5496405	5446419	5400112	5213128	74	474311	5561208	57.09	0.88	2824866	1011686	1016094	494313753	5568854	89	59243	341
	BM670-16	168401	101262	11	21	123	76	53	46	37	31	5555408	5535519	5481529	5426450	5256495	5024670	91	398910	5546241	57.11	5.97	2466040	976585	976151	393363857	5557229	71	41783	173
	BM367-17	186090	117475	10	19	118	73	50	43	36	28	5560931	5541215	5490026	5436453	5295591	4991960	87	398966	5551435	57.1	2.92	2821552	923141	923270	401390934	5560931	72	47126	229
	BR402-14	247904	186866	8	15	94	57	36	30	28	23	5508040	5488574	5437613	5389329	5343025	5156041	74	530278	5500475	57.09	1.05	2627588	1066551	1070336	545344305	5508040	99	58596	341
	BM433-16	285419	133572	7	13	67	40	33	32	30	25	5324999	5314495	5302072	5296432	5262696	5085535	46	736874	5319007	57.27	3.89	2427312	846923	846106	367572168	5324999	69	79477	231
	BR406-15	360711	194976	6	11	107	54	38	35	28	20	5663841	5647473	5610952	5591470	5472285	5172352	61	774310	5651353	56.96	6.88	2553632	976777	974724	430639753	5663841	76	52933	209
	BR4-14	247215	108190	8	17	154	101	54	45	37	26	5883547	5853137	5731368	5669495	5547889	5143381	128	724094	5873188	56.74	1.82	2651856	1082912	1083344	549918849	5883547	93	38204	331
	BR605-15	63395	31862	29	62	331	233	144	114	78	36	5937209	5888108	5685971	5461243	4908164	3401007	275	210635	5918363	56.44	9.31	1131852	466914	467443	208126851	5939711	35	17266	185
	BR615-16	249903	99718	8	16	116	79	46	38	35	27	5539705	5518790	5445713	5379711	5331957	5070686	101	690778	5534142	57.15	5.08	2641594	1149468	1149080	575997406	5539705	104	47756	300
	BM679-17	235500	134894	9	17	145	89	53	44	35	25	5872062	5849070	5773973	5717143	5560265	5216634	104	724187	5858595	56.52	3.89	3459752	1002369	1002708	406267852	5872062	69	40496	215
	BR370-14	296056	158953	6	13	140	57	40	34	31	23	5667433	5638733	5600379	5556089	5501018	5230139	72	692005	5649252	56.83	7.65	2826834	1207538	1206533	564166855	5667433	100	40481	213
	BR387-14	263639	169379	7	13	143	57	42	35	31	22	5681060	5647587	5618424	5564815	5493725	5168251	72	690424	5658119	56.82	4.31	2840326	1083174	1072226	516722509	5681060	91	39727	293
	BR328-14	185699	78739	10	23	211	96	64	58	45	31	5764809	5719372	5653184	5609309	5375988	4871277	124	664948	5738700	56.76	4.29	2092602	952465	949175	468048675	5764809	81	27321	205
	BR319-14	158945	70589	12	26	150	92	69	59	50	34	5660254	5636774	5583888	5509544	5354374	4739637	109	469848	5648178	56.84	16.89	2311512	1058686	1057069	522809707	5660254	92	37735	205
	BR193-17	230735	112232	9	19	206	117	66	52	37	26	6069083	6026914	5905067	5806240	5554847	5162202	143	637487	6043927	56.44	1.9	2619130	1038430	1036781	531003053	6069083	87	29461	325
	BM230-17	203864	86997	11	22	250	129	77	58	38	28	5745143	5696961	5592152	5457375	5119425	4760896	158	382830	5716252	57.06	2.69	2183636	795785	795705	333213888	5745740	58	22710	199
	BR470-15	372436	239915	6	10	64	38	30	30	23	19	5424377	5415427	5396930	5396930	5284031	5155575	44	825738	5419053	57.21	2.93	3564778	1418953	1420547	575730961	5426424	106	72352	173
	BR321-14	286754	155446	7	13	105	62	42	36	31	21	5514365	5494704	5450274	5410727	5339482	4969755	74	747356	5502823	57.32	3.27	2851600	1038217	1039937	501284727	5514365	91	52517	325
	BR329-14	286738	155430	6	13	108	65	43	37	32	22	5515047	5496533	5449401	5408403	5339872	4977781	76	784528	5503644	57.32	2.96	2841010	1087723	1086065	519783222	5515047	94	51065	309
	BR38-15	269604	99838	7	15	114	76	46	41	35	25	5674074	5655751	5586299	5550502	5469223	5088894	86	747617	5662933	57.14	2.37	2653502	1038787	1040931	531868735	5674074	94	49772	349
	BR103-15	286726	129594	7	14	139	84	47	41	35	21	5686920	5660799	5574864	5529701	5439671	4903848	103	784516	5674351	57.16	2.56	2882630	1082326	1086680	514358416	5686920	90	40913	297
	BR179-15	224126	125412	8	16	133	86	52	44	38	23	5689212	5666517	5588263	5527655	5445993	4891447	100	548938	5676766	57.16	0.88	2830890	1009152	1007838	493240974	5689212	87	42776	333
	BR194-15	269405	134898	7	13	113	67	41	36	33	22	5504071	5481871	5417790	5378762	5334715	4928561	80	891461	5491881	57.3	2.24	2826404	1040123	1041417	504390645	5504071	92	48708	325
	BR211-15	209707	134890	9	16	139	85	51	43	38	23	5692376	5665485	5584989	5524662	5453457	4899866	105	463458	5679907	57.15	3.17	2848452	1047988	1047913	506891302	5692376	89	40952	317
	BR247-15	288447	155428	6	13	97	54	39	34	31	22	5472345	5452763	5421944	5385895	5337620	5002216	67	892176	5461724	57.36	3.24	2840854	1072757	1075483	516879538	5472345	94	56415	305
	BR252-15	287020	155470	8	14	125	83	47	39	34	22	5693266	5672666	5587025	5524742	5453355	5006056	96	548954	5682004	57.15	0.9	2641592	1044493	1047313	535989111	5693266	94	45546	349
	BR254-15	269405	129640	8	16	130	78	49	42	37	23	5693545	5668338	5597893	5543950	5472704	4926812	94	463466	5680193	57.15	3.1	2832498	1018011	1018787	498915606	5693545	88	43796	325
	BR76-16	144783	71210	12	25	186	104	70	63	52	30	5662644	5630113	5554788	5500256	5333748	4541550	126	369396	5645075	57.2	8.29	3610620	1329410	1329237	557486007	5663236	98	29964	197
	BR282-16	239124	155456	7	13	92	57	40	36	33	24	5422321	5405800	5366250	5338607	5294515	4973550	67	892645	5412885	57.41	2.6	2635032	1093583	1091350	554533626	5422321	102	58938	333
	BR207-15	155309	68919	11	24	160	102	66	59	50	29	5663017	5639726	5553279	5498583	5367487	4596593	116	463354	5650187	57.19	3.29	2101044	964557	964302	479821640	5663017	85	35393	213
	BR380-15	153158	70780	11	26	216	112	69	66	48	32	5562231	5522694	5426717	5403387	5133623	4576600	132	571386	5537266	57.15	2.09	3348476	1170703	1162992	509841550	5577684	91	18843	193
	BR737-16	379709	197275	6	10	68	36	28	24	22	19	5375710	5358129	5342176	5310255	5272536	5170547	52	685401	5369278	57.4	0.17	2657724	1072413	1070713	541853045	5375710	101	79054	348
Hybrid assembly (Illumina Miseq and GridION X5)	BR370-14	5274926	5274926	1	1	11	11	7	5	5	5	5715402	5715402	5703039	5685394	5685394	5685394	11	5274926	5715402	56.78	0
	BR387-14	5274440	5274440	1	1	9	9	7	5	5	4	5709082	5709082	5702859	5685214	5685214	5638201	9	5274440	5709082	56.79	0
	BM230-17	5497442	5497442	1	1	5	5	5	5	4	3	5879421	5879421	5879421	5879421	5865580	5819800	5	5497442	5879421	56.98	0
	BR38-15	5259672	5259672	1	1	11	10	5	5	5	4	5734436	5733504	5719969	5719969	5719969	5684077	11	5259672	5734436	57.08	0
	BR103-15	5301591	5301591	1	1	6	6	4	4	4	4	5752830	5752830	5744860	5744860	5744860	5744860	6	5301591	5752830	57.1	0
	BR252-15	5300900	5300900	1	1	9	7	5	4	4	4	5761102	5759843	5751873	5745428	5745428	5745428	8	5300900	5760830	57.09	0
	BR370-14	5274926	5274926	1	1	11	11	7	5	5	5	5715402	5715402	5703039	5685394	5685394	5685394	11	5274926	5715402	56.78	0
		1 All Quast statistics are based on contigs of size >= 500 bp, unless otherwise noted (e.g., "# contigs (>= 0 bp)" and "Total length (>= 0 bp)" include all contigs).
		2 SeqSphere additional statistics only available for reads assembled in Ridom SeqSphere.
