# Supplementary material for: Whole genome sequencing characterization of Slovenian carbapenem-resistant Klebsiella pneumoniae, including OXA-48 and NDM-1 producing outbreak isolates
Source: PLoS One. 2020 Apr 13;15(4):e0231503. doi: 10.1371/journal.pone.0231503 (PMC7153892; doi:10.1371/journal.pone.0231503)
Supplement: S2 Table — (XLS) [file pone.0231503.s002.xls]

## Sheet: Table S1
Isolate	Beta-lactamase resistance (carbapenem resistance excluded)																							Fluoroquinolone and aminoglycoside resistance																				Quinolone resistance		Fosfomycin resistance		Macrolide, Lincosamide, Streptogramin B resistance
	blaCMY-4	blaCMY-16	blaCTX-M-15	blaDHA-1	blaLEN12	blaSCO-1	blaOK'+-B-7	blaSHV-11	blaSHV-12	blaSHV-13	blaSHV-27	blaSHV-28	blaSHV-31	blaSHV-33	blaSHV-62	blaSHV-67	blaSHV-81	blaSHV-129	blaSHV-155	blaSHV-172	blaSHV-182	blaTEM-1A	blaTEM-1B	aac(3)-IIa	aac(3)-IId	aac(6')-Ib	aac(6')-Ib3	aac(6')-Ib-cr	aac(6')-Ib3	aadA1	aadA2	aadA2b	aadA24	ant(2'')-Ia	aph(3'')-Ib	aph(3')-Ia	aph(3')-VIa	aph(6)-Id	aph(3')-VI	armA	qnrA6	qnrB1	qnrS1	oqxA	oqxB	fosA	fosA5	mph(A)	mph(E)
BR4-14		+	+			+						+										+		+						+					+			+	+	+				+	+	+			+
BR318-14		+	+																									+	+		+		+		+			+	+	+	+			+	+	+			+
BR319-14a			+													+												+								+		+	+							+
BR321-14a			+																		+							+			+													+	+	+
BR328-14a			+					+					+					+	+	+		+						+		+						+		+	+					+	+	+
BR329-14a			+																		+							+			+													+	+	+
BR370-14a			+													+												+								+	+	+						+	+	+
BR387-14 a			+													+												+								+	+	+						+	+	+
BR402-14		+	+																								+	+			+		+		+			+	+	+	+			+	+	+			+
BR38-15 a	+		+																		+							+		+	+									+				+	+	+			+
BR103-15 a		+	+																		+							+		+		+			+			+		+	+			+	+	+			+
BR179-15 a		+	+																		+							+		+		+			+			+	+	+	+			+	+	+			+
BR194-15 a		+	+																		+									+		+			+			+	+	+	+			+	+	+			+
BR211-15 a		+	+																		+							+		+		+			+			+	+	+	+			+	+	+			+
BR207-15a	+	+	+						+	+											+							+		+		+			+			+	+					+	+	+
BR247-15 a		+	+																		+									+	+				+			+						+	+	+
BR252-15b		+	+																		+							+		+		+			+			+	+	+	+			+	+	+			+
BR254-15a		+	+																		+							+		+		+			+			+	+	+	+			+	+	+			+
BR380-15				+											+													+	+	+				+				+						+	+	+
BR406-15			+														+							+				+																+	+	+
BR470-15										+																																		+	+		+
BR605-15			+									+											+	+				+		+					+			+				+		+	+	+
BR76-16 a		+	+																		+							+		+	+				+			+			+			+	+	+
BM433-16														+																													+	+	+	+
BR282-16 a			+																		+										+				+			+			+			+	+	+
BM670-16		+	+																									+	+		+		+		+			+	+	+	+			+	+	+			+
BR615-16			+									+												+				+																+	+	+
BR737-16											+																																	+	+	+
BM230-17					+					+												+				+		+			+					+								+	+	+		+
BM367-17		+	+																									+	+		+		+		+			+	+	+	+			+	+	+			+
BR193-17			+													+							+	+	+			+							+			+				+		+	+	+		+
BM679-17			+									+										+						+	+	+									+				+	+	+	+
a outbreak isolates
b additionally determined outbreak isolate
[truncated: 82 more columns]
